# Supplementary material for: Loose Semirigid Aromatic Polyester Bottle Brushes at Poly(2-isopropyl-2-oxazoline) Side Chains of Various Lengths: Behavior in Solutions and Thermoresponsiveness
Source: Polymers (Basel). 2022 Dec 7;14(24):5354. doi: 10.3390/polym14245354 (PMC9781464; doi:10.3390/polym14245354)
Supplement: Supplementary file 1 [file polymers-14-05354-s001.zip]

Archive with 1 entries (1 files):
- polymers-2055024-supplementary.pdf
